# Supplementary material for: A Biomimetic Method to Replicate the Natural Fluid Movements of Swimming Snakes to Design Aquatic Robots
Source: Biomimetics (Basel). 2022 Dec 3;7(4):223. doi: 10.3390/biomimetics7040223 (PMC9775164; doi:10.3390/biomimetics7040223)
Supplement: Supplementary file 1 [file biomimetics-07-00223-s001.zip]

Archive with 1 entries (1 files):
- biomimetics-2043763-supplementary.mp4
